# Supplementary material for: Identification of the prognostic effect of mitophagy-related genes in acute myeloid leukemia
Source: Front Immunol. 2025 Aug 12;16:1580597. doi: 10.3389/fimmu.2025.1580597 (PMC12378125; doi:10.3389/fimmu.2025.1580597)
Supplement: Supplementary file 1 [file DataSheet1.csv]

	x
1	AMBRA1
2	ATF4
3	ATG5
4	ATG9A
5	ATG9B
6	BCL2L1
7	BCL2L13
8	BECN1
9	BECN2
10	BNIP3
11	BNIP3L
12	CALCOCO2
13	CITED2
14	CSNK2A1
15	CSNK2A2
16	CSNK2A3
17	CSNK2B
18	E2F1
19	EIF2AK3
20	FIS1
21	FOXO3
22	FUNDC1
23	GABARAP
24	GABARAPL1
25	GABARAPL2
26	HIF1A
27	HRAS
28	JUN
29	KRAS
30	MAP1LC3A
31	MAP1LC3B
32	MAP1LC3B2
33	MAP1LC3C
34	MAPK10
35	MAPK8
36	MAPK9
37	MFN1
38	MFN2
39	MITF
40	MRAS
41	NBR1
42	NRAS
43	OPTN
44	PGAM5
45	PINK1
46	PRKN
47	RAB7A
48	RAB7B
49	RELA
50	RHOT1
51	RHOT2
52	RPS27A
53	RRAS
54	RRAS2
55	SP1
56	SQSTM1
57	SRC
58	TAX1BP1
59	TBC1D15
60	TBC1D17
61	TBK1
62	TFE3
63	TFEB
64	TOMM7
65	TP53
66	UBA52
67	UBB
68	UBC
69	ULK1
70	USP15
71	USP30
72	USP8
