# Supplementary material for: Identification of the prognostic effect of mitophagy-related genes in acute myeloid leukemia
Source: Front Immunol. 2025 Aug 12;16:1580597. doi: 10.3389/fimmu.2025.1580597 (PMC12378125; doi:10.3389/fimmu.2025.1580597)
Supplement: Supplementary file 2 [file DataSheet2.csv]

	gene
1	PBX1
2	TMEM98
3	NFIB
4	GPC5
5	RNF150
6	ACOX2
7	CNN3
8	PGM5
9	CHRM3
10	SPRED1
11	IL15
12	ITGB2
13	FREM1
14	VIP
15	FGD5
16	PTK2
17	FHL2
18	MYCT1
19	NCKAP1
20	BAG3
21	ALDH1A1
22	CD86
23	MPPED2
24	KRT17
25	FCER1G
26	EPB41L3
