# Supplementary material for: Identification of the prognostic effect of mitophagy-related genes in acute myeloid leukemia
Source: Front Immunol. 2025 Aug 12;16:1580597. doi: 10.3389/fimmu.2025.1580597 (PMC12378125; doi:10.3389/fimmu.2025.1580597)
Supplement: Supplementary file 4 [file Table1.xlsx]

## Sheet: Sheet1
Primer	Sequence
VIP F	GCGAGAGGCACAGAAATGGA
VIP R	GAGCAGAAGGTGCCCTGTAA
PTK2 F	TACAACGAGGGTGTCAAGCC
PTK2 R	GGGGCTGGCTGGATTTTACT
FHL2 F	GTGCCGTGAGTACCTCCAAC
FHL2 R	GTTCTCAGCCACAGTCTCCC
BAG3 F	TTGGGTGGAGGCAAAACACT
BAG3 R	CAGAACAACAAGCAACGGGG
ITGB2 F	AAGAAGTCCTCACGTGGCTC
ITGB2 R	TTGCTGTCAAAGCATGCCAC
GAPDH F	CGAAGGTGGAGTCAACGGATTT
GAPDH R	ATGGGTGGAATCATATTGGAAC
